# Supplementary material for: The taxonomic identity of Didymostigma trichanthera (Gesneriaceae)
Source: PhytoKeys. 2020 Aug 26;157:183–9. doi: 10.3897/phytokeys.157.32577 (PMC7467944; doi:10.3897/phytokeys.157.32577)
Supplement: XML Treatment for Henckelia anachoreta [file phytokeys.157.32577-treatment1.xml]

<!DOCTYPE tp:taxon-treatment
  PUBLIC "-//TaxonX//DTD Taxonomic Treatment Publishing DTD v0 20100105//EN" "tax-treatment-NSO.dtd">
<tp:taxon-treatment xmlns:tp="http://www.plazi.org/taxpub"><tp:treatment-meta><kwd-group><label>Taxon classification</label><kwd><named-content xmlns:xlink="http://www.w3.org/1999/xlink" content-type="kingdom">Plantae</named-content></kwd><kwd><named-content xmlns:xlink="http://www.w3.org/1999/xlink" content-type="order">Lamiales</named-content></kwd><kwd><named-content xmlns:xlink="http://www.w3.org/1999/xlink" content-type="family">Gesneriaceae</named-content></kwd></kwd-group><mixed-citation publication-type="journal"><person-group><name><surname>Yang</surname><given-names>Lihua</given-names></name><name><surname>Feng</surname><given-names>Chen</given-names></name><name><surname>Kang</surname><given-names>Ming</given-names></name><name><surname>Wen</surname><given-names>Fang</given-names></name></person-group><article-title>The taxonomic identity of <italic><tp:taxon-name><tp:taxon-name-part taxon-name-part-type="genus" reg="Didymostigma">Didymostigma</tp:taxon-name-part> <tp:taxon-name-part taxon-name-part-type="species" reg="trichanthera">trichanthera</tp:taxon-name-part></tp:taxon-name></italic> (<tp:taxon-name><tp:taxon-name-part taxon-name-part-type="family">Gesneriaceae</tp:taxon-name-part></tp:taxon-name>)</article-title><source>PhytoKeys</source><day>26</day><month>8</month><year>2020</year><volume>157</volume><fpage>183</fpage><lpage>189</lpage><pub-id pub-id-type="doi">10.3897/phytokeys.157.32577</pub-id></mixed-citation></tp:treatment-meta><tp:nomenclature><tp:taxon-name><object-id xmlns:xlink="http://www.w3.org/1999/xlink" content-type="arpha" xlink:type="simple">4719195C-00C2-543B-ACF3-D93D501EEE94</object-id>
              <tp:taxon-name-part taxon-name-part-type="genus" reg="Henckelia">Henckelia</tp:taxon-name-part>
              <tp:taxon-name-part taxon-name-part-type="species" reg="anachoreta">anachoreta</tp:taxon-name-part>
            </tp:taxon-name><tp:taxon-authority>(H.F. Hance) D.J. Middleton &amp; Mich. Möller in Weber et al. (2011: 774)</tp:taxon-authority><tp:nomenclature-citation-list><tp:nomenclature-citation><tp:taxon-name><tp:taxon-name-part taxon-name-part-type="genus" reg="Chirita"/> <tp:taxon-name-part taxon-name-part-type="species" reg="anachoreta"/></tp:taxon-name><comment>≡<tp:taxon-name><tp:taxon-name-part taxon-name-part-type="genus" reg="Chirita">Chirita</tp:taxon-name-part> <tp:taxon-name-part taxon-name-part-type="species" reg="anachoreta">anachoreta</tp:taxon-name-part></tp:taxon-name> H.F. <xref ref-type="bibr" rid="B3">Hance (1866</xref>: 231). <tp:taxon-name><tp:taxon-name-part taxon-name-part-type="genus" reg="Roettlera">Roettlera</tp:taxon-name-part> <tp:taxon-name-part taxon-name-part-type="species" reg="anachoreta">anachoreta</tp:taxon-name-part></tp:taxon-name> (H.F. Hance) O. <xref ref-type="bibr" rid="B5">Kuntze (1891</xref>: 476). <tp:taxon-name><tp:taxon-name-part taxon-name-part-type="genus" reg="Didymocarpus">Didymocarpus</tp:taxon-name-part> <tp:taxon-name-part taxon-name-part-type="species" reg="anachoretus">anachoretus</tp:taxon-name-part></tp:taxon-name> (H.F. Hance) H. Lév. (1906: 427). </comment></tp:nomenclature-citation><tp:nomenclature-citation><tp:taxon-name><tp:taxon-name-part taxon-name-part-type="genus" reg="Chirita"/> <tp:taxon-name-part taxon-name-part-type="species" reg="minutiserrulata"/></tp:taxon-name><comment>=<tp:taxon-name><tp:taxon-name-part taxon-name-part-type="genus" reg="Chirita">Chirita</tp:taxon-name-part> <tp:taxon-name-part taxon-name-part-type="species" reg="minutiserrulata">minutiserrulata</tp:taxon-name-part></tp:taxon-name> B. <xref ref-type="bibr" rid="B4">Hayata (1915</xref>: 133). <tp:taxon-name><tp:taxon-name-part taxon-name-part-type="genus" reg="Didymocarpus">Didymocarpus</tp:taxon-name-part> <tp:taxon-name-part taxon-name-part-type="species" reg="minutiserrulatus">minutiserrulatus</tp:taxon-name-part></tp:taxon-name> (B. Hayata) Y. <xref ref-type="bibr" rid="B13">Yamamoto (1936</xref>: 72). Type: China. Taiwan: Boho, July 1911, <italic>Inaba s.n.</italic> (TI, not seen). </comment></tp:nomenclature-citation><tp:nomenclature-citation><tp:taxon-name><tp:taxon-name-part taxon-name-part-type="genus" reg="Didymostigma"/> <tp:taxon-name-part taxon-name-part-type="species" reg="trichathera"/></tp:taxon-name><comment>=<tp:taxon-name><tp:taxon-name-part taxon-name-part-type="genus" reg="Didymostigma">Didymostigma</tp:taxon-name-part> <tp:taxon-name-part taxon-name-part-type="species" reg="trichathera">trichathera</tp:taxon-name-part></tp:taxon-name> C.X. Ye &amp; X.G. Shi (2005: 447), syn. nov. Type: China. Guangdong: Longmen County, Nankunshan National Forest Park, 17 August 2003, <italic>Chuang-Xing Ye 5960</italic> (Holotype SYS; Isotype A-00135544!). </comment></tp:nomenclature-citation></tp:nomenclature-citation-list></tp:nomenclature><tp:treatment-sec sec-type="material" id="SECID0E3MAE"><title>Type.</title><p>China. Guangdong: Qingyuan City, North River, 27 July 1864, <italic>F.H. Hance 11377</italic> (Holotype BM-000041739!; Isotype K-000858355!).</p></tp:treatment-sec><tp:treatment-sec sec-type="distribution" id="SECID0EENAE"><title>Distribution and habitat.</title><p><italic><tp:taxon-name><tp:taxon-name-part taxon-name-part-type="genus" reg="Henckelia">Henckelia</tp:taxon-name-part> <tp:taxon-name-part taxon-name-part-type="species" reg="anachoreta">anachoreta</tp:taxon-name-part></tp:taxon-name></italic> is a common species with a wide distribution in China (Guangdong, Guangxi, Hunan, Taiwan, Xizang, Yunnan), India (Sikkim), Laos, Myanmar, northern Thailand and northern Vietnam (<xref ref-type="bibr" rid="B10">Weber et al. 2011</xref>). Plants often grow on moist rocks or ground surfaces in forest or near valley stream sides.</p></tp:treatment-sec><tp:treatment-sec sec-type="material" id="SECID0EZNAE"><title>Additional specimens examined.</title><p><bold>China.</bold> Guangdong: Haifeng County, 15 August 1935, <italic>W.T. Tsang 25492</italic> (IBSC); Longmen County, 27 October 1981, <italic>G.C. Zhang 280</italic> (HGAS); Maomin County, 2 August 1956, <italic>L. Deng 1751</italic> (HITBC); Qingyuan County, 15 September 1936, <italic>K.Z. Hou 74155</italic> (IBK); Qujiang County, 13 August 1956, <italic>Z. Huang 41855</italic> (IBSC); Ruyuan County, 8 July 2014, <italic>J.M. Li 7840</italic>, <italic>7763</italic> (HEAC); Wengyuan County, 16 August 1933, <italic>X.Q. Liu 2053</italic> (IBSC); Yangshan County, 5 July 1956, <italic>L. Deng 1691</italic> (IBSC). Guangxi: Fangchenggang County, 14 July 1908, <italic>Anonymous s.n.</italic> (PE); ibid. 7 July 1912, <italic>K.K. Chung</italic> (IBSC); ibid. 7 August 1933, <italic>J.L. Zuo 23588</italic> (IBSC); ibid. 25 August 1936, <italic>W.T. Tsang 26748</italic> (IBSC); ibid. 10 September 1936, <italic>W.T. Tsang 26826</italic> (IBSC); ibid. 9 July 2010, <italic>Shiwandashan team 2619</italic>, <italic>2656</italic> (IBK); Gongcheng County, 14 August 1957, <italic>Gongcheng team 195</italic> (IBK); Hengxian County, 15 October 2007, <italic>Y.Q. Su 15915</italic> (GXMG); ibid. 7 September 2008, <italic>Ching-I Peng 21784</italic> (HAST); Jinxiu County, 8 September 1981, <italic>Dayaoshan team 10146</italic> (IBSC); ibid. 19 September 1981, <italic>Dayaoshan team 10317</italic> (IBSC); ibid. 12 September 1981, <italic>Dayaoshan team 10488</italic> (IBK); ibid. 1 November 1981, <italic>Dayaoshan team 12255</italic> (IBK); Jingxi County, 17 September 2010, <italic>Y.S. Huang &amp; L. Wu LYJX0509</italic> (IBK); Lingle County, 15 August 1928, <italic>R.C. Ching 6928</italic> (IBSC); Luocheng County, 15 July 1931, <italic>S.S. Sin 22411</italic> (IBSC); Ningming County, 19 August 2010, <italic>W.B. Xu &amp; W.H. Wu NM396</italic> (IBK); Pingxiang County, 27 August 1986, <italic>Beijing team 0973</italic> (PE); Shanglin County, 6 August 1973, <italic>Y. Wang et al. 67046</italic> (PE); ibid. 19 October 2011, <italic>L. Wu &amp; J.C. Yang D3372</italic> (IBK); Wuming County, 5 August 2010, <italic>L. Wu &amp; R.H. Jiang D0235</italic> (IBK); Xing’an County, 24 September 2014, <italic>Xing’an team 450325140924027LY</italic> (GXMG); Yongfu County, 21 July 1956, <italic>H.F. Qin 700342</italic> (IBK); Zhaoping County, 11 August 1957, <italic>C.Z. Jiang &amp; M.S. Xia 4069</italic> (IBK). Hunan: Guidong County, 19 September 1977, <italic>B.G. Li 5533</italic> (IBSC); Jiangyong County, 8 July 1959, <italic>P.X. Tan 62211</italic> (IBK); 12 July 1959, <italic>P.X. Tan 63671</italic> (FJSI). Taiwan: Kaohsiung hsien, 19 September 1991, <italic>C.C. Wang 588</italic> (HAST); ibid. 13 September 1997, <italic>W.L. Chiou and K.C. Yang s.n.</italic> (WU); ibid. 16 September 2000, <italic>C.I. Peng 18073</italic> (HAST); ibid. 12 August 2008, <italic>C.I. Huang 3463</italic> (HAST); ibid. 6 November 1991, <italic>C.I. Peng 14739, 14770</italic> (HAST); Pingtung hsien, 20 September 1990, <italic>W.P. Leu 551</italic> (HAST); ibid. 23 August 2006, <italic>C.I. Huang 2831</italic> (HAST); ibid. 8 October 2011, <italic>P.F. Lu 22985</italic> (HAST). Xizang: Jilong County, 14 September 2008, <italic>L.M. Gao et al. GLM-081579</italic> (KUN). Yunnan: Cangyuan County, 27 August 2013, <italic>J.M. Li 9485</italic> (HEAC); Hekou County, 27 November 1992, <italic>Y.Z. Wang 92065</italic> (PE); ibid. 18 August 1993, <italic>Y.M. Shui 003411</italic> (PE); ibid. 2 October 2003, <italic>J.M. Li 1022</italic> (PE); ibid. 9 October 2011, M.T. Liu <italic>LMT2011025</italic> (PE); ibid. 17 August 2013, <italic>Z.J. Qiu et al. QZJ-0957</italic> (PE); Jinping County, 12 August 1951, <italic>P.Y. Mao 314</italic> (PE); ibid. 21 September 2006, <italic>L.M. Gao GLM-06283, GLM-06287</italic> (KUN); ibid. 8 September 2012, <italic>Jinping team 5325300650</italic> (IMDY); Luchun County, 30 September 1973, <italic>D.D. Tao 635</italic> (KUN); ibid. 18 October 2000, <italic>Y.M. Shui &amp; W.H. Chen 13123</italic> (KUN); ibid. 23 October 2000, <italic>Y.M. Shui &amp; W.H. Chen 13747</italic> (KUN); ibid. 25 October 2000, <italic>Y.M. Shui &amp; W.H. Chen 13905</italic> (KUN); Maguan County, 19 August 2013, <italic>Z.J. Qiu et al. QZJ-0962</italic> (PE); ibid. 18 September 2013, <italic>P.W. Li LPW2013144, LPW2013143</italic> (PE); Malipo County, 10 August 2004, <italic>J.M. Li LJM-2004-54</italic> (PE); ibid. 28 August 2012, <italic>P.W. Li LPW2012016</italic> (PE); Menghai County, 24 August 2011, <italic>J.M. Li 82412</italic> (HEAC); Menglian County, 6 August 1973, <italic>Menglian team 9967</italic> (KUN); ibid. 14 August 1973, <italic>Menglian Team 10172</italic> (KUN); Mengla County, 23 October 1959, <italic>X.W. Li 13540</italic> (KUN); Pingbian County, 9 July 1934, <italic>H.T. Tsai 62481</italic> (PE); ibid. 18 September 1939, <italic>Q.W. Wang 81896</italic> (KUN); ibid. 20 September 1939, <italic>Q.W. Wang 81981</italic> (KUN, PE); ibid. 28 September 1954, <italic>K.M. Feng 4697</italic> (PE); ibid. 18 September 2012, <italic>Pingbian team</italic> (IMDY); Wenshan County, 14 August 1947 <italic>K.M. Feng 11242</italic> (PE, IBSC); ibid. 20 August 1947, <italic>K.M. Feng 11376</italic> (PE); Xichou County, 29 August 1947, <italic>K.M. Feng 11450</italic> (PE, IBSC); Yanshan County, 19 October 1939, <italic>Q.W. Wang 84483</italic> (PE). <bold>Vietnam.</bold> Hà Tây: Mont-Bavi, 22 July 1886, <italic>Anonymous s.n.</italic> (P); ibid. 4 September 1886, <italic>Anonymous s.n.</italic> (P). Ha Giang: Vi Xuyen Dist., 7 September 2000, <italic>Harder, D.K., Hieu, N.Q., Du, N.V. 5302</italic> (E). Thanh Hoa: Ba Thuoc Dist., 9 October 2003, <italic>Averyanov, L.; Loc, P.K.; Doan, D.T.; Vinh, N.T. HAL4197</italic> (E). Tonkin: Sai Wong Mo Shan, 18 July-9 Sepetember 1940, <italic>W.T. Tsang 30389</italic> (E). <bold>Laos</bold>. Khammouan: Kaeng Meaung landing on Nakai Nam Theun, 21 October 2005, <italic>Newman, M F; Thomas, P I; Armstrong, K E; Sengdala, Khamphone &amp; Lamxay, Vichith LAO 385</italic> (E). <bold>Myanmar.</bold> Haungrys: 15 August 1919, <italic>Kingdon-Ward, F. 3536</italic> (E). <bold>Thailand.</bold> Nakhon Ratchasima: Khao Yai Nat. Park, 22 October 1969, <italic>C.F. van Beusekom, C. Charoenpol 1833</italic> (P); Siam: September 1910, <italic>Q.J.G. Kew 1417</italic> (P).</p></tp:treatment-sec><ref-list><ref id="B3"><mixed-citation xmlns:xlink="http://www.w3.org/1999/xlink" xlink:type="simple"><person-group><name name-style="western"><surname>Hance</surname><given-names>HF</given-names></name></person-group> (<year>1866</year>) <article-title>Adversaria in stirpes imprimis Asiae orientalis critical minusve notas interjectis novarum plurimarum diagnosibus. Annales des Sciences Naturelles, Botanique, sér.</article-title><volume>55</volume>: <fpage>202</fpage>–<lpage>261</lpage>.</mixed-citation></ref><ref id="B5"><mixed-citation xmlns:xlink="http://www.w3.org/1999/xlink" xlink:type="simple"><person-group><name name-style="western"><surname>Kuntze</surname><given-names>O</given-names></name></person-group> (<year>1891</year>) Revisio Generum Plantarum vol. 2. Arthur Felix, Leipzig, 375–1011.</mixed-citation></ref><ref id="B4"><mixed-citation xmlns:xlink="http://www.w3.org/1999/xlink" xlink:type="simple"><person-group><name name-style="western"><surname>Hayata</surname><given-names>B</given-names></name></person-group> (<year>1915</year>) <source>Icones plantarum formosanarum nec non et contributiones ad floram formosanam vol. 5.</source><publisher-name>Government of Formosa</publisher-name>, <publisher-loc>Taihoku</publisher-loc>, <size units="page">358 pp</size>.</mixed-citation></ref><ref id="B13"><mixed-citation xmlns:xlink="http://www.w3.org/1999/xlink" xlink:type="simple"><person-group><name name-style="western"><surname>Yamamoto</surname><given-names>Y</given-names></name></person-group> (<year>1936</year>) <article-title>Observationes ad floram formosanam XII. (Contributions from the herbaria of America and Europe. III).</article-title><source>Journal of the Society of Tropical Agriculture</source><volume>8</volume>: <fpage>63</fpage>–<lpage>77</lpage>.</mixed-citation></ref><ref id="B10"><mixed-citation xmlns:xlink="http://www.w3.org/1999/xlink" xlink:type="simple"><person-group><name name-style="western"><surname>Weber</surname><given-names>A</given-names></name><name name-style="western"><surname>Middleton</surname><given-names>DJ</given-names></name><name name-style="western"><surname>Forrest</surname><given-names>A</given-names></name><name name-style="western"><surname>Kiew</surname><given-names>R</given-names></name><name name-style="western"><surname>Lim</surname><given-names>CL</given-names></name><name name-style="western"><surname>Rafidah</surname><given-names>AR</given-names></name><name name-style="western"><surname>Sontag</surname><given-names>S</given-names></name><name name-style="western"><surname>Triboun</surname><given-names>P</given-names></name><name name-style="western"><surname>Wei</surname><given-names>YG</given-names></name><name name-style="western"><surname>Yao</surname><given-names>TL</given-names></name><name name-style="western"><surname>Möller</surname><given-names>M</given-names></name></person-group> (<year>2011</year>) <article-title>Molecular systematics and remodelling of <italic><tp:taxon-name><tp:taxon-name-part taxon-name-part-type="genus">Chirita</tp:taxon-name-part></tp:taxon-name></italic> and associated genera (<tp:taxon-name><tp:taxon-name-part taxon-name-part-type="family">Gesneriaceae</tp:taxon-name-part></tp:taxon-name>).</article-title><source>Taxon</source><volume>60</volume>(<issue>3</issue>): <fpage>767</fpage>–<lpage>790</lpage>. <ext-link xlink:type="simple" ext-link-type="doi" xlink:href="10.1002/tax.603012">https://doi.org/10.1002/tax.603012</ext-link></mixed-citation></ref></ref-list></tp:taxon-treatment>
